# Supplementary material for: Chagas disease mortality in Brazil: A Bayesian analysis of age-period-cohort effects and forecasts for two decades
Source: PLoS Negl Trop Dis. 2018 Sep 28;12(9):e0006798. doi: 10.1371/journal.pntd.0006798 (PMC6179299; doi:10.1371/journal.pntd.0006798)
Supplement: S1 Dataset — (ZIP) [file pntd.0006798.s001.zip]

Archive with 8 entries (8 files):
- brasilfem.csv
- Brasil_Geral.csv
- Brasilmasculino.csv
- Sudeste.csv
- Sul.csv
- Centro_Oeste.csv
- Nordeste.csv
- Norte.csv
