# Supplementary material for: Chagas disease mortality in Brazil: A Bayesian analysis of age-period-cohort effects and forecasts for two decades
Source: PLoS Negl Trop Dis. 2018 Sep 28;12(9):e0006798. doi: 10.1371/journal.pntd.0006798 (PMC6179299; doi:10.1371/journal.pntd.0006798)
Supplement: S1 Dataset — (ZIP) [file pntd.0006798.s001.zip › brasilfem.csv]

i	idade	A	ano	P	j	D	pop1	coorte	k	C
1	20-24	22	1980-1984	1982	1	263	30074140	1960-1964	13	1962
2	25-29	27	1980-1984	1982	1	536	25501420	1955-1959	12	1957
3	30-34	32	1980-1984	1982	1	747	21019980	1950-1954	11	1952
4	35-39	37	1980-1984	1982	1	968	17596795	1945-1949	10	1947
5	40-44	42	1980-1984	1982	1	1191	15335745	1940-1944	9	1942
6	45-49	47	1980-1984	1982	1	1374	12471155	1935-1939	8	1937
7	50-54	52	1980-1984	1982	1	1570	10881820	1930-1934	7	1932
8	55-59	57	1980-1984	1982	1	1676	8493725	1925-1929	6	1927
9	60-64	62	1980-1984	1982	1	1524	6893085	1920-1924	5	1922
10	65-69	67	1980-1984	1982	1	1557	5608265	1915-1919	4	1917
11	70-74	72	1980-1984	1982	1	1316	3754305	1910-1914	3	1912
12	75-79	77	1980-1984	1982	1	1097	2510665	1905-1909	2	1907
13	80 e +	85	1980-1984	1982	1	787	2056290	1900-1904	1	1902
1	20-24	22	1985-1989	1987	2	162	32437495	1965-1969	14	1967
2	25-29	27	1985-1989	1987	2	327	29346650	1960-1964	13	1962
3	30-34	32	1985-1989	1987	2	577	25120050	1955-1959	12	1957
4	35-39	37	1985-1989	1987	2	723	21397340	1950-1954	11	1952
5	40-44	42	1985-1989	1987	2	971	17894635	1945-1949	10	1947
6	45-49	47	1985-1989	1987	2	1342	14265090	1940-1944	9	1942
7	50-54	52	1985-1989	1987	2	1451	12186405	1935-1939	8	1937
8	55-59	57	1985-1989	1987	2	1581	9978280	1930-1934	7	1932
9	60-64	62	1985-1989	1987	2	1657	8425490	1925-1929	6	1927
10	65-69	67	1985-1989	1987	2	1626	6585505	1920-1924	5	1922
11	70-74	72	1985-1989	1987	2	1503	4506970	1915-1919	4	1917
12	75-79	77	1985-1989	1987	2	1184	3110125	1910-1914	3	1912
13	80 e +	85	1985-1989	1987	2	1163	2787700	1905-1909	2	1907
1	20-24	22	1990-1994	1992	3	108	34570975	1970-1974	15	1972
2	25-29	27	1990-1994	1992	3	191	32204745	1965-1969	14	1967
3	30-34	32	1990-1994	1992	3	375	29126915	1960-1964	13	1962
4	35-39	37	1990-1994	1992	3	559	25249155	1955-1959	12	1957
5	40-44	42	1990-1994	1992	3	767	20890945	1950-1954	11	1952
6	45-49	47	1990-1994	1992	3	1037	16577130	1945-1949	10	1947
7	50-54	52	1990-1994	1992	3	1378	13694410	1940-1944	9	1942
8	55-59	57	1990-1994	1992	3	1535	11513525	1935-1939	8	1937
9	60-64	62	1990-1994	1992	3	1659	9851400	1930-1934	7	1932
10	65-69	67	1990-1994	1992	3	1579	7720390	1925-1929	6	1927
11	70-74	72	1990-1994	1992	3	1497	5370725	1920-1924	5	1922
12	75-79	77	1990-1994	1992	3	1242	3699990	1915-1919	4	1917
13	80 e +	85	1990-1994	1992	3	1412	3621315	1910-1914	3	1912
1	20-24	22	1995-1999	1997	4	87	41668890	1975-1979	16	1977
2	25-29	27	1995-1999	1997	4	142	36228210	1970-1974	15	1972
3	30-34	32	1995-1999	1997	4	243	34306580	1965-1969	14	1967
4	35-39	37	1995-1999	1997	4	446	32439960	1960-1964	13	1962
5	40-44	42	1995-1999	1997	4	608	27920870	1955-1959	12	1957
6	45-49	47	1995-1999	1997	4	919	23146470	1950-1954	11	1952
7	50-54	52	1995-1999	1997	4	1213	18719525	1945-1949	10	1947
8	55-59	57	1995-1999	1997	4	1483	14661865	1940-1944	9	1942
9	60-64	62	1995-1999	1997	4	1595	12543225	1935-1939	8	1937
10	65-69	67	1995-1999	1997	4	1673	9946295	1930-1934	7	1932
11	70-74	72	1995-1999	1997	4	1530	7746045	1925-1929	6	1927
12	75-79	77	1995-1999	1997	4	1355	5112640	1920-1924	5	1922
13	80 e +	85	1995-1999	1997	4	1657	5631355	1915-1919	4	1917
1	20-24	22	2000-2004	2002	5	43	44976785	1980-1984	17	1982
2	25-29	27	2000-2004	2002	5	112	43260675	1975-1979	16	1977
3	30-34	32	2000-2004	2002	5	158	37763550	1970-1974	15	1972
4	35-39	37	2000-2004	2002	5	266	34280790	1965-1969	14	1967
5	40-44	42	2000-2004	2002	5	475	32573950	1960-1964	13	1962
6	45-49	47	2000-2004	2002	5	694	28918965	1955-1959	12	1957
7	50-54	52	2000-2004	2002	5	944	24006290	1950-1954	11	1952
8	55-59	57	2000-2004	2002	5	1249	19328135	1945-1949	10	1947
9	60-64	62	2000-2004	2002	5	1461	14912360	1940-1944	9	1942
10	65-69	67	2000-2004	2002	5	1573	11904770	1935-1939	8	1937
11	70-74	72	2000-2004	2002	5	1635	9304500	1930-1934	7	1932
12	75-79	77	2000-2004	2002	5	1515	6726965	1925-1929	6	1927
13	80 e +	85	2000-2004	2002	5	2048	7589590	1920-1924	5	1922
1	20-24	22	2005-2009	2007	6	15	44976785	1985-1989	18	1987
2	25-29	27	2005-2009	2007	6	58	43260675	1980-1984	17	1982
3	30-34	32	2005-2009	2007	6	143	37763550	1975-1979	16	1977
4	35-39	37	2005-2009	2007	6	207	34280790	1970-1974	15	1972
5	40-44	42	2005-2009	2007	6	353	32573950	1965-1969	14	1967
6	45-49	47	2005-2009	2007	6	570	28918965	1960-1964	13	1962
7	50-54	52	2005-2009	2007	6	804	24006290	1955-1959	12	1957
8	55-59	57	2005-2009	2007	6	1135	19328135	1950-1954	11	1952
9	60-64	62	2005-2009	2007	6	1264	14912360	1945-1949	10	1947
10	65-69	67	2005-2009	2007	6	1444	11904770	1940-1944	9	1942
11	70-74	72	2005-2009	2007	6	1551	9304500	1935-1939	8	1937
12	75-79	77	2005-2009	2007	6	1578	6726965	1930-1934	7	1932
13	80 e +	85	2005-2009	2007	6	2274	7589590	1925-1929	6	1927
1	20-24	22	2010-2014	2012	7	12	43833180	1990-1994	19	1992
2	25-29	27	2010-2014	2012	7	31	43978050	1985-1989	18	1987
3	30-34	32	2010-2014	2012	7	74	40832930	1980-1984	17	1982
4	35-39	37	2010-2014	2012	7	170	36217635	1975-1979	16	1977
5	40-44	42	2010-2014	2012	7	233	34000765	1970-1974	15	1972
6	45-49	47	2010-2014	2012	7	361	31204670	1965-1969	14	1967
7	50-54	52	2010-2014	2012	7	618	26946645	1960-1964	13	1962
8	55-59	57	2010-2014	2012	7	879	22205600	1955-1959	12	1957
9	60-64	62	2010-2014	2012	7	1123	17600315	1950-1954	11	1952
10	65-69	67	2010-2014	2012	7	1381	13274330	1945-1949	10	1947
11	70-74	72	2010-2014	2012	7	1553	10519010	1940-1944	9	1942
12	75-79	77	2010-2014	2012	7	1670	7467900	1935-1939	8	1937
13	80 e +	85	2010-2014	2012	7	3020	9136585	1930-1934	7	1932
