# Supplementary material for: Chagas disease mortality in Brazil: A Bayesian analysis of age-period-cohort effects and forecasts for two decades
Source: PLoS Negl Trop Dis. 2018 Sep 28;12(9):e0006798. doi: 10.1371/journal.pntd.0006798 (PMC6179299; doi:10.1371/journal.pntd.0006798)
Supplement: S1 Dataset — (ZIP) [file pntd.0006798.s001.zip › Brasil_Geral.csv]

AGE	idade	A	ano	P	D	pop1
1	20-24	22	1980-1984	1982	834	59400265
2	25-29	27	1980-1984	1982	1528	50122910
3	30-34	32	1980-1984	1982	2376	41478500
4	35-39	37	1980-1984	1982	3128	34553270
5	40-44	42	1980-1984	1982	3766	30506320
6	45-49	47	1980-1984	1982	4068	24612025
7	50-54	52	1980-1984	1982	4416	21512990
8	55-59	57	1980-1984	1982	4421	16720335
9	60-64	62	1980-1984	1982	3922	13326850
10	65-69	67	1980-1984	1982	3720	10818305
11	70-74	72	1980-1984	1982	3128	7110380
12	75-79	77	1980-1984	1982	2450	4588290
13	80 e +	85	1980-1984	1982	1672	3468880
1	20-24	22	1985-1989	1987	464	64154155
2	25-29	27	1985-1989	1987	1123	57497475
3	30-34	32	1985-1989	1987	1768	49289900
4	35-39	37	1985-1989	1987	2486	41758840
5	40-44	42	1985-1989	1987	3175	35398800
6	45-49	47	1985-1989	1987	3840	28005105
7	50-54	52	1985-1989	1987	4187	23947825
8	55-59	57	1985-1989	1987	4335	19255870
9	60-64	62	1985-1989	1987	4347	16069905
10	65-69	67	1985-1989	1987	3910	12547535
11	70-74	72	1985-1989	1987	3449	8431150
12	75-79	77	1985-1989	1987	2615	5640135
13	80 e +	85	1985-1989	1987	2422	4699430
1	20-24	22	1990-1994	1992	361	68461285
2	25-29	27	1990-1994	1992	634	63052570
3	30-34	32	1990-1994	1992	1275	56887320
4	35-39	37	1990-1994	1992	1844	49127090
5	40-44	42	1990-1994	1992	2560	41058145
6	45-49	47	1990-1994	1992	3170	32423925
7	50-54	52	1990-1994	1992	3887	26755330
8	55-59	57	1990-1994	1992	4155	21966650
9	60-64	62	1990-1994	1992	4246	18635155
10	65-69	67	1990-1994	1992	3990	14539905
11	70-74	72	1990-1994	1992	3400	9966960
12	75-79	77	1990-1994	1992	2649	6677050
13	80 e +	85	1990-1994	1992	2821	6102265
1	20-24	22	1995-1999	1997	269	77978250
2	25-29	27	1995-1999	1997	431	68620525
3	30-34	32	1995-1999	1997	830	64970030
4	35-39	37	1995-1999	1997	1330	59345105
5	40-44	42	1995-1999	1997	1927	50840345
6	45-49	47	1995-1999	1997	2709	41619265
7	50-54	52	1995-1999	1997	3381	33222935
8	55-59	57	1995-1999	1997	3855	26375550
9	60-64	62	1995-1999	1997	3944	22074230
10	65-69	67	1995-1999	1997	3863	17532455
11	70-74	72	1995-1999	1997	3444	13026630
12	75-79	77	1995-1999	1997	2711	8384345
13	80 e +	85	1995-1999	1997	3181	8623525
1	20-24	22	2000-2004	2002	137	86400610
2	25-29	27	2000-2004	2002	328	78352605
3	30-34	32	2000-2004	2002	559	70526465
4	35-39	37	2000-2004	2002	859	64924140
5	40-44	42	2000-2004	2002	1455	58888350
6	45-49	47	2000-2004	2002	2105	50592370
7	50-54	52	2000-2004	2002	2760	41548270
8	55-59	57	2000-2004	2002	3286	32591395
9	60-64	62	2000-2004	2002	3695	25949085
10	65-69	67	2000-2004	2002	3669	20301790
11	70-74	72	2000-2004	2002	3550	15596440
12	75-79	77	2000-2004	2002	3091	10720090
13	80 e +	85	2000-2004	2002	3855	11327960
1	20-24	22	2005-2009	2007	77	90224675
2	25-29	27	2005-2009	2007	205	85951250
3	30-34	32	2005-2009	2007	486	74206045
4	35-39	37	2005-2009	2007	750	66671805
5	40-44	42	2005-2009	2007	1052	62885510
6	45-49	47	2005-2009	2007	1615	55580520
7	50-54	52	2005-2009	2007	2328	45901810
8	55-59	57	2005-2009	2007	2931	36780280
9	60-64	62	2005-2009	2007	3244	27967250
10	65-69	67	2005-2009	2007	3422	21876535
11	70-74	72	2005-2009	2007	3371	16688715
12	75-79	77	2005-2009	2007	3121	11733670
13	80 e +	85	2005-2009	2007	4276	12757975
1	20-24	22	2010-2014	2012	47	87746210
2	25-29	27	2010-2014	2012	99	87032810
3	30-34	32	2010-2014	2012	229	80100220
4	35-39	37	2010-2014	2012	571	70635340
5	40-44	42	2010-2014	2012	856	66137515
6	45-49	47	2010-2014	2012	1157	60131965
7	50-54	52	2010-2014	2012	1753	51511195
8	55-59	57	2010-2014	2012	2393	42023380
9	60-64	62	2010-2014	2012	2853	33036875
10	65-69	67	2010-2014	2012	3188	24559205
11	70-74	72	2010-2014	2012	3379	18976040
12	75-79	77	2010-2014	2012	3220	12997305
13	80 e +	85	2010-2014	2012	5304	14879820
