# Supplementary material for: Chagas disease mortality in Brazil: A Bayesian analysis of age-period-cohort effects and forecasts for two decades
Source: PLoS Negl Trop Dis. 2018 Sep 28;12(9):e0006798. doi: 10.1371/journal.pntd.0006798 (PMC6179299; doi:10.1371/journal.pntd.0006798)
Supplement: S1 Dataset — (ZIP) [file pntd.0006798.s001.zip › Brasilmasculino.csv]

i	idade	A	ano	P	j	D	pop1	coorte	k	C
1	20-24	22	1980-1984	1982	1	571	29326125	1960-1964	13	1962
2	25-29	27	1980-1984	1982	1	992	24621490	1955-1959	12	1957
3	30-34	32	1980-1984	1982	1	1629	20458520	1950-1954	11	1952
4	35-39	37	1980-1984	1982	1	2160	16956475	1945-1949	10	1947
5	40-44	42	1980-1984	1982	1	2575	15170575	1940-1944	9	1942
6	45-49	47	1980-1984	1982	1	2694	12140870	1935-1939	8	1937
7	50-54	52	1980-1984	1982	1	2846	10631170	1930-1934	7	1932
8	55-59	57	1980-1984	1982	1	2745	8226610	1925-1929	6	1927
9	60-64	62	1980-1984	1982	1	2398	6433765	1920-1924	5	1922
10	65-69	67	1980-1984	1982	1	2163	5210040	1915-1919	4	1917
11	70-74	72	1980-1984	1982	1	1812	3356075	1910-1914	3	1912
12	75-79	77	1980-1984	1982	1	1353	2077625	1905-1909	2	1907
13	80 e +	85	1980-1984	1982	1	885	1412590	1900-1904	1	1902
1	20-24	22	1985-1989	1987	2	302	31716660	1965-1969	14	1967
2	25-29	27	1985-1989	1987	2	796	28150825	1960-1964	13	1962
3	30-34	32	1985-1989	1987	2	1191	24169850	1955-1959	12	1957
4	35-39	37	1985-1989	1987	2	1763	20361500	1950-1954	11	1952
5	40-44	42	1985-1989	1987	2	2204	17504165	1945-1949	10	1947
6	45-49	47	1985-1989	1987	2	2498	13740015	1940-1944	9	1942
7	50-54	52	1985-1989	1987	2	2736	11761420	1935-1939	8	1937
8	55-59	57	1985-1989	1987	2	2754	9277590	1930-1934	7	1932
9	60-64	62	1985-1989	1987	2	2690	7644415	1925-1929	6	1927
10	65-69	67	1985-1989	1987	2	2284	5962030	1920-1924	5	1922
11	70-74	72	1985-1989	1987	2	1946	3924180	1915-1919	4	1917
12	75-79	77	1985-1989	1987	2	1431	2530010	1910-1914	3	1912
13	80 e +	85	1985-1989	1987	2	1259	1911730	1905-1909	2	1907
1	20-24	22	1990-1994	1992	3	253	33890310	1970-1974	15	1972
2	25-29	27	1990-1994	1992	3	443	30847825	1965-1969	14	1967
3	30-34	32	1990-1994	1992	3	900	27760405	1960-1964	13	1962
4	35-39	37	1990-1994	1992	3	1285	23877935	1955-1959	12	1957
5	40-44	42	1990-1994	1992	3	1793	20167200	1950-1954	11	1952
6	45-49	47	1990-1994	1992	3	2133	15846795	1945-1949	10	1947
7	50-54	52	1990-1994	1992	3	2509	13060920	1940-1944	9	1942
8	55-59	57	1990-1994	1992	3	2620	10453125	1935-1939	8	1937
9	60-64	62	1990-1994	1992	3	2587	8783755	1930-1934	7	1932
10	65-69	67	1990-1994	1992	3	2411	6819515	1925-1929	6	1927
11	70-74	72	1990-1994	1992	3	1903	4596235	1920-1924	5	1922
12	75-79	77	1990-1994	1992	3	1407	2977060	1915-1919	4	1917
13	80 e +	85	1990-1994	1992	3	1409	2480950	1910-1914	3	1912
1	20-24	22	1995-1999	1997	4	182	36309360	1975-1979	16	1977
2	25-29	27	1995-1999	1997	4	289	32392315	1970-1974	15	1972
3	30-34	32	1995-1999	1997	4	587	30663450	1965-1969	14	1967
4	35-39	37	1995-1999	1997	4	884	26905145	1960-1964	13	1962
5	40-44	42	1995-1999	1997	4	1319	22919475	1955-1959	12	1957
6	45-49	47	1995-1999	1997	4	1790	18472795	1950-1954	11	1952
7	50-54	52	1995-1999	1997	4	2168	14503410	1945-1949	10	1947
8	55-59	57	1995-1999	1997	4	2372	11713685	1940-1944	9	1942
9	60-64	62	1995-1999	1997	4	2349	9531005	1935-1939	8	1937
10	65-69	67	1995-1999	1997	4	2190	7586160	1930-1934	7	1932
11	70-74	72	1995-1999	1997	4	1914	5280585	1925-1929	6	1927
12	75-79	77	1995-1999	1997	4	1356	3271705	1920-1924	5	1922
13	80 e +	85	1995-1999	1997	4	1524	2992170	1915-1919	4	1917
1	20-24	22	2000-2004	2002	5	94	41423825	1980-1984	17	1982
2	25-29	27	2000-2004	2002	5	216	35091930	1975-1979	16	1977
3	30-34	32	2000-2004	2002	5	401	32762915	1970-1974	15	1972
4	35-39	37	2000-2004	2002	5	593	30643350	1965-1969	14	1967
5	40-44	42	2000-2004	2002	5	980	26314400	1960-1964	13	1962
6	45-49	47	2000-2004	2002	5	1411	21673405	1955-1959	12	1957
7	50-54	52	2000-2004	2002	5	1816	17541980	1950-1954	11	1952
8	55-59	57	2000-2004	2002	5	2037	13263260	1945-1949	10	1947
9	60-64	62	2000-2004	2002	5	2234	11036725	1940-1944	9	1942
10	65-69	67	2000-2004	2002	5	2096	8397020	1935-1939	8	1937
11	70-74	72	2000-2004	2002	5	1915	6291940	1930-1934	7	1932
12	75-79	77	2000-2004	2002	5	1576	3993125	1925-1929	6	1927
13	80 e +	85	2000-2004	2002	5	1807	3738370	1920-1924	5	1922
1	20-24	22	2005-2009	2007	6	62	45247890	1985-1989	18	1987
2	25-29	27	2005-2009	2007	6	147	42690575	1980-1984	17	1982
3	30-34	32	2005-2009	2007	6	343	36442495	1975-1979	16	1977
4	35-39	37	2005-2009	2007	6	543	32391015	1970-1974	15	1972
5	40-44	42	2005-2009	2007	6	699	30311560	1965-1969	14	1967
6	45-49	47	2005-2009	2007	6	1045	26661555	1960-1964	13	1962
7	50-54	52	2005-2009	2007	6	1524	21895520	1955-1959	12	1957
8	55-59	57	2005-2009	2007	6	1796	17452145	1950-1954	11	1952
9	60-64	62	2005-2009	2007	6	1980	13054890	1945-1949	10	1947
10	65-69	67	2005-2009	2007	6	1978	9971765	1940-1944	9	1942
11	70-74	72	2005-2009	2007	6	1820	7384215	1935-1939	8	1937
12	75-79	77	2005-2009	2007	6	1543	5006705	1930-1934	7	1932
13	80 e +	85	2005-2009	2007	6	2002	5168385	1925-1929	6	1927
1	20-24	22	2010-2014	2012	7	35	43913030	1990-1994	19	1992
2	25-29	27	2010-2014	2012	7	68	43054760	1985-1989	18	1987
3	30-34	32	2010-2014	2012	7	155	39267290	1980-1984	17	1982
4	35-39	37	2010-2014	2012	7	401	34417705	1975-1979	16	1977
5	40-44	42	2010-2014	2012	7	623	32136750	1970-1974	15	1972
6	45-49	47	2010-2014	2012	7	796	28927295	1965-1969	14	1967
7	50-54	52	2010-2014	2012	7	1135	24564550	1960-1964	13	1962
8	55-59	57	2010-2014	2012	7	1514	19817780	1955-1959	12	1957
9	60-64	62	2010-2014	2012	7	1730	15436560	1950-1954	11	1952
10	65-69	67	2010-2014	2012	7	1807	11284875	1945-1949	10	1947
11	70-74	72	2010-2014	2012	7	1826	8457030	1940-1944	9	1942
12	75-79	77	2010-2014	2012	7	1550	5529405	1935-1939	8	1937
13	80 e +	85	2010-2014	2012	7	2284	5743235	1930-1934	7	1932
