# Supplementary material for: Chagas disease mortality in Brazil: A Bayesian analysis of age-period-cohort effects and forecasts for two decades
Source: PLoS Negl Trop Dis. 2018 Sep 28;12(9):e0006798. doi: 10.1371/journal.pntd.0006798 (PMC6179299; doi:10.1371/journal.pntd.0006798)
Supplement: S1 Dataset — (ZIP) [file pntd.0006798.s001.zip › Sudeste.csv]

i	idade	A	ano	P	j	D	pop1	coorte	k	C
1	20-24	22	1980-1984	1982	1	377	27302575	1960-1964	13	1962
2	25-29	27	1980-1984	1982	1	709	23720400	1955-1959	12	1957
3	30-34	32	1980-1984	1982	1	1292	19619545	1950-1954	11	1952
4	35-39	37	1980-1984	1982	1	1722	16144085	1945-1949	10	1947
5	40-44	42	1980-1984	1982	1	2071	14265700	1940-1944	9	1942
6	45-49	47	1980-1984	1982	1	2276	11790740	1935-1939	8	1937
7	50-54	52	1980-1984	1982	1	2499	10364700	1930-1934	7	1932
8	55-59	57	1980-1984	1982	1	2472	8000025	1925-1929	6	1927
9	60-64	62	1980-1984	1982	1	2232	6332470	1920-1924	5	1922
10	65-69	67	1980-1984	1982	1	2025	4910320	1915-1919	4	1917
11	70-74	72	1980-1984	1982	1	1560	3204645	1910-1914	3	1912
12	75-79	77	1980-1984	1982	1	1152	2048680	1905-1909	2	1907
13	80 e +	85	1980-1984	1982	1	798	1590930	1900-1904	1	1902
1	20-24	22	1985-1989	1987	2	201	28307090	1965-1969	14	1967
2	25-29	27	1985-1989	1987	2	567	26402810	1960-1964	13	1962
3	30-34	32	1985-1989	1987	2	912	23241145	1955-1959	12	1957
4	35-39	37	1985-1989	1987	2	1269	19765680	1950-1954	11	1952
5	40-44	42	1985-1989	1987	2	1663	16595745	1945-1949	10	1947
6	45-49	47	1985-1989	1987	2	2035	13164570	1940-1944	9	1942
7	50-54	52	1985-1989	1987	2	2371	11325490	1935-1939	8	1937
8	55-59	57	1985-1989	1987	2	2381	9224890	1930-1934	7	1932
9	60-64	62	1985-1989	1987	2	2441	7719200	1925-1929	6	1927
10	65-69	67	1985-1989	1987	2	2067	5781915	1920-1924	5	1922
11	70-74	72	1985-1989	1987	2	1794	3819600	1915-1919	4	1917
12	75-79	77	1985-1989	1987	2	1256	2518595	1910-1914	3	1912
13	80 e +	85	1985-1989	1987	2	1094	2103150	1905-1909	2	1907
1	20-24	22	1990-1994	1992	3	190	29330185	1970-1974	15	1972
2	25-29	27	1990-1994	1992	3	332	28355840	1965-1969	14	1967
3	30-34	32	1990-1994	1992	3	669	26504010	1960-1964	13	1962
4	35-39	37	1990-1994	1992	3	967	23242560	1955-1959	12	1957
5	40-44	42	1990-1994	1992	3	1390	19253565	1950-1954	11	1952
6	45-49	47	1990-1994	1992	3	1738	15000210	1945-1949	10	1947
7	50-54	52	1990-1994	1992	3	2160	12432870	1940-1944	9	1942
8	55-59	57	1990-1994	1992	3	2431	10376245	1935-1939	8	1937
9	60-64	62	1990-1994	1992	3	2352	8936360	1930-1934	7	1932
10	65-69	67	1990-1994	1992	3	2195	6762195	1925-1929	6	1927
11	70-74	72	1990-1994	1992	3	1773	4529300	1920-1924	5	1922
12	75-79	77	1990-1994	1992	3	1374	2968685	1915-1919	4	1917
13	80 e +	85	1990-1994	1992	3	1318	2659610	1910-1914	3	1912
1	20-24	22	1995-1999	1997	4	135	31101930	1975-1979	16	1977
2	25-29	27	1995-1999	1997	4	232	28986645	1970-1974	15	1972
3	30-34	32	1995-1999	1997	4	434	28594690	1965-1969	14	1967
4	35-39	37	1995-1999	1997	4	708	25906220	1960-1964	13	1962
5	40-44	42	1995-1999	1997	4	971	22325600	1955-1959	12	1957
6	45-49	47	1995-1999	1997	4	1432	17656735	1950-1954	11	1952
7	50-54	52	1995-1999	1997	4	1846	13851115	1945-1949	10	1947
8	55-59	57	1995-1999	1997	4	2027	11257170	1940-1944	9	1942
9	60-64	62	1995-1999	1997	4	2249	9575900	1935-1939	8	1937
10	65-69	67	1995-1999	1997	4	2105	7769945	1930-1934	7	1932
11	70-74	72	1995-1999	1997	4	1876	5313775	1925-1929	6	1927
12	75-79	77	1995-1999	1997	4	1342	3289775	1920-1924	5	1922
13	80 e +	85	1995-1999	1997	4	1454	3183480	1915-1919	4	1917
1	20-24	22	2000-2004	2002	5	58	35103140	1980-1984	17	1982
2	25-29	27	2000-2004	2002	5	159	31136290	1975-1979	16	1977
3	30-34	32	2000-2004	2002	5	287	29761275	1970-1974	15	1972
4	35-39	37	2000-2004	2002	5	441	28786350	1965-1969	14	1967
5	40-44	42	2000-2004	2002	5	675	25605130	1960-1964	13	1962
6	45-49	47	2000-2004	2002	5	1001	21272305	1955-1959	12	1957
7	50-54	52	2000-2004	2002	5	1354	17018590	1950-1954	11	1952
8	55-59	57	2000-2004	2002	5	1709	12813035	1945-1949	10	1947
9	60-64	62	2000-2004	2002	5	1854	10859590	1940-1944	9	1942
10	65-69	67	2000-2004	2002	5	1925	8685355	1935-1939	8	1937
11	70-74	72	2000-2004	2002	5	1882	6659545	1930-1934	7	1932
12	75-79	77	2000-2004	2002	5	1594	4187295	1925-1929	6	1927
13	80 e +	85	2000-2004	2002	5	1834	4109095	1920-1924	5	1922
1	20-24	22	2005-2009	2007	6	24	36380400	1985-1989	18	1987
2	25-29	27	2005-2009	2007	6	93	36533760	1980-1984	17	1982
3	30-34	32	2005-2009	2007	6	245	32553900	1975-1979	16	1977
4	35-39	37	2005-2009	2007	6	394	29660770	1970-1974	15	1972
5	40-44	42	2005-2009	2007	6	502	28588945	1965-1969	14	1967
6	45-49	47	2005-2009	2007	6	786	26145805	1960-1964	13	1962
7	50-54	52	2005-2009	2007	6	1124	21993450	1955-1959	12	1957
8	55-59	57	2005-2009	2007	6	1514	17528640	1950-1954	11	1952
9	60-64	62	2005-2009	2007	6	1637	13067965	1945-1949	10	1947
10	65-69	67	2005-2009	2007	6	1814	10138085	1940-1944	9	1942
11	70-74	72	2005-2009	2007	6	1792	7922380	1935-1939	8	1937
12	75-79	77	2005-2009	2007	6	1738	5680780	1930-1934	7	1932
13	80 e +	85	2005-2009	2007	6	2213	6016075	1925-1929	6	1927
1	20-24	22	2010-2014	2012	7	24	35520950	1990-1994	19	1992
2	25-29	27	2010-2014	2012	7	38	36458085	1985-1989	18	1987
3	30-34	32	2010-2014	2012	7	82	34391110	1980-1984	17	1982
4	35-39	37	2010-2014	2012	7	266	30706890	1975-1979	16	1977
5	40-44	42	2010-2014	2012	7	439	29142635	1970-1974	15	1972
6	45-49	47	2010-2014	2012	7	534	27285635	1965-1969	14	1967
7	50-54	52	2010-2014	2012	7	758	24193325	1960-1964	13	1962
8	55-59	57	2010-2014	2012	7	1082	19774675	1955-1959	12	1957
9	60-64	62	2010-2014	2012	7	1363	15319155	1950-1954	11	1952
10	65-69	67	2010-2014	2012	7	1508	11215385	1945-1949	10	1947
11	70-74	72	2010-2014	2012	7	1697	8735200	1940-1944	9	1942
12	75-79	77	2010-2014	2012	7	1652	6162875	1935-1939	8	1937
13	80 e +	85	2010-2014	2012	7	2621	6864965	1930-1934	7	1932
