# Supplementary material for: Chagas disease mortality in Brazil: A Bayesian analysis of age-period-cohort effects and forecasts for two decades
Source: PLoS Negl Trop Dis. 2018 Sep 28;12(9):e0006798. doi: 10.1371/journal.pntd.0006798 (PMC6179299; doi:10.1371/journal.pntd.0006798)
Supplement: S1 Dataset — (ZIP) [file pntd.0006798.s001.zip › Sul.csv]

i	idade	A	ano	P	j	D	pop1	coorte	k	C
1	20-24	22	1980-1984	1982	1	43	9606610	1960-1964	13	1962
2	25-29	27	1980-1984	1982	1	111	8253820	1955-1959	12	1957
3	30-34	32	1980-1984	1982	1	160	6878110	1950-1954	11	1952
4	35-39	37	1980-1984	1982	1	196	5747880	1945-1949	10	1947
5	40-44	42	1980-1984	1982	1	277	5020185	1940-1944	9	1942
6	45-49	47	1980-1984	1982	1	301	4145640	1935-1939	8	1937
7	50-54	52	1980-1984	1982	1	323	3538900	1930-1934	7	1932
8	55-59	57	1980-1984	1982	1	315	2795115	1925-1929	6	1927
9	60-64	62	1980-1984	1982	1	226	2219115	1920-1924	5	1922
10	65-69	67	1980-1984	1982	1	235	1709670	1915-1919	4	1917
11	70-74	72	1980-1984	1982	1	187	1102900	1910-1914	3	1912
12	75-79	77	1980-1984	1982	1	121	695535	1905-1909	2	1907
13	80 e +	85	1980-1984	1982	1	65	514560	1900-1904	1	1902
1	20-24	22	1985-1989	1987	2	23	9948920	1965-1969	14	1967
2	25-29	27	1985-1989	1987	2	57	9297600	1960-1964	13	1962
3	30-34	32	1985-1989	1987	2	103	8061950	1955-1959	12	1957
4	35-39	37	1985-1989	1987	2	174	6876820	1950-1954	11	1952
5	40-44	42	1985-1989	1987	2	196	5801735	1945-1949	10	1947
6	45-49	47	1985-1989	1987	2	237	4646525	1940-1944	9	1942
7	50-54	52	1985-1989	1987	2	245	3901200	1935-1939	8	1937
8	55-59	57	1985-1989	1987	2	303	3213055	1930-1934	7	1932
9	60-64	62	1985-1989	1987	2	253	2660305	1925-1929	6	1927
10	65-69	67	1985-1989	1987	2	225	1985305	1920-1924	5	1922
11	70-74	72	1985-1989	1987	2	202	1332305	1915-1919	4	1917
12	75-79	77	1985-1989	1987	2	130	858585	1910-1914	3	1912
13	80 e +	85	1985-1989	1987	2	107	681695	1905-1909	2	1907
1	20-24	22	1990-1994	1992	3	12	10061635	1970-1974	15	1972
2	25-29	27	1990-1994	1992	3	29	9729105	1965-1969	14	1967
3	30-34	32	1990-1994	1992	3	53	9248320	1960-1964	13	1962
4	35-39	37	1990-1994	1992	3	94	8118155	1955-1959	12	1957
5	40-44	42	1990-1994	1992	3	149	6853110	1950-1954	11	1952
6	45-49	47	1990-1994	1992	3	221	5479215	1945-1949	10	1947
7	50-54	52	1990-1994	1992	3	223	4426570	1940-1944	9	1942
8	55-59	57	1990-1994	1992	3	246	3662845	1935-1939	8	1937
9	60-64	62	1990-1994	1992	3	248	3090315	1930-1934	7	1932
10	65-69	67	1990-1994	1992	3	255	2379465	1925-1929	6	1927
11	70-74	72	1990-1994	1992	3	214	1623050	1920-1924	5	1922
12	75-79	77	1990-1994	1992	3	126	1047235	1915-1919	4	1917
13	80 e +	85	1990-1994	1992	3	121	909270	1910-1914	3	1912
1	20-24	22	1995-1999	1997	4	6	10426245	1975-1979	16	1977
2	25-29	27	1995-1999	1997	4	10	9975505	1970-1974	15	1972
3	30-34	32	1995-1999	1997	4	33	10152415	1965-1969	14	1967
4	35-39	37	1995-1999	1997	4	67	8975715	1960-1964	13	1962
5	40-44	42	1995-1999	1997	4	120	7709795	1955-1959	12	1957
6	45-49	47	1995-1999	1997	4	163	6217285	1950-1954	11	1952
7	50-54	52	1995-1999	1997	4	202	4906470	1945-1949	10	1947
8	55-59	57	1995-1999	1997	4	241	3989740	1940-1944	9	1942
9	60-64	62	1995-1999	1997	4	272	3335815	1935-1939	8	1937
10	65-69	67	1995-1999	1997	4	239	2672015	1930-1934	7	1932
11	70-74	72	1995-1999	1997	4	200	1817830	1925-1929	6	1927
12	75-79	77	1995-1999	1997	4	173	1152140	1920-1924	5	1922
13	80 e +	85	1995-1999	1997	4	176	1049530	1915-1919	4	1917
1	20-24	22	2000-2004	2002	5	1	11324250	1980-1984	17	1982
2	25-29	27	2000-2004	2002	5	2	10292255	1975-1979	16	1977
3	30-34	32	2000-2004	2002	5	13	10314185	1970-1974	15	1972
4	35-39	37	2000-2004	2002	5	30	10167710	1965-1969	14	1967
5	40-44	42	2000-2004	2002	5	64	8817640	1960-1964	13	1962
6	45-49	47	2000-2004	2002	5	125	7407505	1955-1959	12	1957
7	50-54	52	2000-2004	2002	5	146	5976770	1950-1954	11	1952
8	55-59	57	2000-2004	2002	5	181	4607580	1945-1949	10	1947
9	60-64	62	2000-2004	2002	5	236	3795975	1940-1944	9	1942
10	65-69	67	2000-2004	2002	5	225	3001655	1935-1939	8	1937
11	70-74	72	2000-2004	2002	5	245	2234195	1930-1934	7	1932
12	75-79	77	2000-2004	2002	5	192	1408475	1925-1929	6	1927
13	80 e +	85	2000-2004	2002	5	168	1326875	1920-1924	5	1922
1	20-24	22	2005-2009	2007	6	0	12453920	1985-1989	18	1987
2	25-29	27	2005-2009	2007	6	1	11828740	1980-1984	17	1982
3	30-34	32	2005-2009	2007	6	4	10528650	1975-1979	16	1977
4	35-39	37	2005-2009	2007	6	17	10087400	1970-1974	15	1972
5	40-44	42	2005-2009	2007	6	30	10084470	1965-1969	14	1967
6	45-49	47	2005-2009	2007	6	73	9130695	1960-1964	13	1962
7	50-54	52	2005-2009	2007	6	122	7640795	1955-1959	12	1957
8	55-59	57	2005-2009	2007	6	159	6160795	1950-1954	11	1952
9	60-64	62	2005-2009	2007	6	201	4681085	1945-1949	10	1947
10	65-69	67	2005-2009	2007	6	197	3594830	1940-1944	9	1942
11	70-74	72	2005-2009	2007	6	219	2739315	1935-1939	8	1937
12	75-79	77	2005-2009	2007	6	173	1910605	1930-1934	7	1932
13	80 e +	85	2005-2009	2007	6	223	1948220	1925-1929	6	1927
1	20-24	22	2010-2014	2012	7	1	11848135	1990-1994	19	1992
2	25-29	27	2010-2014	2012	7	3	11864655	1985-1989	18	1987
3	30-34	32	2010-2014	2012	7	1	10925600	1980-1984	17	1982
4	35-39	37	2010-2014	2012	7	8	10149740	1975-1979	16	1977
5	40-44	42	2010-2014	2012	7	22	10082740	1970-1974	15	1972
6	45-49	47	2010-2014	2012	7	38	9690200	1965-1969	14	1967
7	50-54	52	2010-2014	2012	7	82	8363700	1960-1964	13	1962
8	55-59	57	2010-2014	2012	7	112	6929550	1955-1959	12	1957
9	60-64	62	2010-2014	2012	7	125	5412615	1950-1954	11	1952
10	65-69	67	2010-2014	2012	7	174	3972105	1945-1949	10	1947
11	70-74	72	2010-2014	2012	7	171	2993895	1940-1944	9	1942
12	75-79	77	2010-2014	2012	7	176	2069995	1935-1939	8	1937
13	80 e +	85	2010-2014	2012	7	270	2162375	1930-1934	7	1932
