# Supplementary material for: Chagas disease mortality in Brazil: A Bayesian analysis of age-period-cohort effects and forecasts for two decades
Source: PLoS Negl Trop Dis. 2018 Sep 28;12(9):e0006798. doi: 10.1371/journal.pntd.0006798 (PMC6179299; doi:10.1371/journal.pntd.0006798)
Supplement: S1 Dataset — (ZIP) [file pntd.0006798.s001.zip › Centro_Oeste.csv]

i	idade	A	ano	P	j	D	pop1	coorte	k	C
1	20-24	22	1980-1984	1982	1	183	3682040	1960-1964	13	1962
2	25-29	27	1980-1984	1982	1	333	3110575	1955-1959	12	1957
3	30-34	32	1980-1984	1982	1	434	2506340	1950-1954	11	1952
4	35-39	37	1980-1984	1982	1	631	2071535	1945-1949	10	1947
5	40-44	42	1980-1984	1982	1	787	1751095	1940-1944	9	1942
6	45-49	47	1980-1984	1982	1	902	1331180	1935-1939	8	1937
7	50-54	52	1980-1984	1982	1	1049	1063290	1930-1934	7	1932
8	55-59	57	1980-1984	1982	1	1079	789400	1925-1929	6	1927
9	60-64	62	1980-1984	1982	1	1019	593395	1920-1924	5	1922
10	65-69	67	1980-1984	1982	1	977	447985	1915-1919	4	1917
11	70-74	72	1980-1984	1982	1	904	269835	1910-1914	3	1912
12	75-79	77	1980-1984	1982	1	739	166270	1905-1909	2	1907
13	80 e +	85	1980-1984	1982	1	507	116230	1900-1904	1	1902
1	20-24	22	1985-1989	1987	2	89	4306090	1965-1969	14	1967
2	25-29	27	1985-1989	1987	2	205	3839825	1960-1964	13	1962
3	30-34	32	1985-1989	1987	2	372	3171895	1955-1959	12	1957
4	35-39	37	1985-1989	1987	2	502	2635550	1950-1954	11	1952
5	40-44	42	1985-1989	1987	2	710	2134715	1945-1949	10	1947
6	45-49	47	1985-1989	1987	2	880	1646615	1940-1944	9	1942
7	50-54	52	1985-1989	1987	2	921	1314855	1935-1939	8	1937
8	55-59	57	1985-1989	1987	2	1051	1003835	1930-1934	7	1932
9	60-64	62	1985-1989	1987	2	1044	766690	1925-1929	6	1927
10	65-69	67	1985-1989	1987	2	1053	556825	1920-1924	5	1922
11	70-74	72	1985-1989	1987	2	888	348555	1915-1919	4	1917
12	75-79	77	1985-1989	1987	2	736	226125	1910-1914	3	1912
13	80 e +	85	1985-1989	1987	2	694	174695	1905-1909	2	1907
1	20-24	22	1990-1994	1992	3	46	4858690	1970-1974	15	1972
2	25-29	27	1990-1994	1992	3	110	4447590	1965-1969	14	1967
3	30-34	32	1990-1994	1992	3	225	3868785	1960-1964	13	1962
4	35-39	37	1990-1994	1992	3	363	3230325	1955-1959	12	1957
5	40-44	42	1990-1994	1992	3	491	2593545	1950-1954	11	1952
6	45-49	47	1990-1994	1992	3	609	2001295	1945-1949	10	1947
7	50-54	52	1990-1994	1992	3	786	1589190	1940-1944	9	1942
8	55-59	57	1990-1994	1992	3	824	1238120	1935-1939	8	1937
9	60-64	62	1990-1994	1992	3	1011	957185	1930-1934	7	1932
10	65-69	67	1990-1994	1992	3	893	690205	1925-1929	6	1927
11	70-74	72	1990-1994	1992	3	806	441855	1920-1924	5	1922
12	75-79	77	1990-1994	1992	3	616	285085	1915-1919	4	1917
13	80 e +	85	1990-1994	1992	3	698	245770	1910-1914	3	1912
1	20-24	22	1995-1999	1997	4	51	5418470	1975-1979	16	1977
2	25-29	27	1995-1999	1997	4	61	4903260	1970-1974	15	1972
3	30-34	32	1995-1999	1997	4	141	4534355	1965-1969	14	1967
4	35-39	37	1995-1999	1997	4	241	3776995	1960-1964	13	1962
5	40-44	42	1995-1999	1997	4	370	3117670	1955-1959	12	1957
6	45-49	47	1995-1999	1997	4	519	2390425	1950-1954	11	1952
7	50-54	52	1995-1999	1997	4	642	1862375	1945-1949	10	1947
8	55-59	57	1995-1999	1997	4	834	1452900	1940-1944	9	1942
9	60-64	62	1995-1999	1997	4	773	1132200	1935-1939	8	1937
10	65-69	67	1995-1999	1997	4	844	824125	1930-1934	7	1932
11	70-74	72	1995-1999	1997	4	766	538265	1925-1929	6	1927
12	75-79	77	1995-1999	1997	4	644	327965	1920-1924	5	1922
13	80 e +	85	1995-1999	1997	4	744	313880	1915-1919	4	1917
1	20-24	22	2000-2004	2002	5	23	6160930	1980-1984	17	1982
2	25-29	27	2000-2004	2002	5	55	5466810	1975-1979	16	1977
3	30-34	32	2000-2004	2002	5	91	5059140	1970-1974	15	1972
4	35-39	37	2000-2004	2002	5	143	4550685	1965-1969	14	1967
5	40-44	42	2000-2004	2002	5	318	3723305	1960-1964	13	1962
6	45-49	47	2000-2004	2002	5	425	2966735	1955-1959	12	1957
7	50-54	52	2000-2004	2002	5	565	2305010	1950-1954	11	1952
8	55-59	57	2000-2004	2002	5	646	1739595	1945-1949	10	1947
9	60-64	62	2000-2004	2002	5	842	1408780	1940-1944	9	1942
10	65-69	67	2000-2004	2002	5	829	1014195	1935-1939	8	1937
11	70-74	72	2000-2004	2002	5	751	698605	1930-1934	7	1932
12	75-79	77	2000-2004	2002	5	699	430330	1925-1929	6	1927
13	80 e +	85	2000-2004	2002	5	876	424215	1920-1924	5	1922
1	20-24	22	2005-2009	2007	6	11	6492150	1985-1989	18	1987
2	25-29	27	2005-2009	2007	6	33	6439400	1980-1984	17	1982
3	30-34	32	2005-2009	2007	6	68	5796445	1975-1979	16	1977
4	35-39	37	2005-2009	2007	6	104	5204575	1970-1974	15	1972
5	40-44	42	2005-2009	2007	6	175	4641215	1965-1969	14	1967
6	45-49	47	2005-2009	2007	6	264	3848505	1960-1964	13	1962
7	50-54	52	2005-2009	2007	6	441	3058145	1955-1959	12	1957
8	55-59	57	2005-2009	2007	6	541	2350500	1950-1954	11	1952
9	60-64	62	2005-2009	2007	6	646	1737555	1945-1949	10	1947
10	65-69	67	2005-2009	2007	6	700	1324270	1940-1944	9	1942
11	70-74	72	2005-2009	2007	6	764	951180	1935-1939	8	1937
12	75-79	77	2005-2009	2007	6	654	612060	1930-1934	7	1932
13	80 e +	85	2005-2009	2007	6	909	649795	1925-1929	6	1927
1	20-24	22	2010-2014	2012	7	3	6705570	1990-1994	19	1992
2	25-29	27	2010-2014	2012	7	18	6812455	1985-1989	18	1987
3	30-34	32	2010-2014	2012	7	45	6424125	1980-1984	17	1982
4	35-39	37	2010-2014	2012	7	94	5662000	1975-1979	16	1977
5	40-44	42	2010-2014	2012	7	132	5132970	1970-1974	15	1972
6	45-49	47	2010-2014	2012	7	188	4450970	1965-1969	14	1967
7	50-54	52	2010-2014	2012	7	324	3612055	1960-1964	13	1962
8	55-59	57	2010-2014	2012	7	530	2833070	1955-1959	12	1957
9	60-64	62	2010-2014	2012	7	602	2129785	1950-1954	11	1952
10	65-69	67	2010-2014	2012	7	714	1560925	1945-1949	10	1947
11	70-74	72	2010-2014	2012	7	779	1158965	1940-1944	9	1942
12	75-79	77	2010-2014	2012	7	771	735600	1935-1939	8	1937
13	80 e +	85	2010-2014	2012	7	1211	747760	1930-1934	7	1932
