# Supplementary material for: Chagas disease mortality in Brazil: A Bayesian analysis of age-period-cohort effects and forecasts for two decades
Source: PLoS Negl Trop Dis. 2018 Sep 28;12(9):e0006798. doi: 10.1371/journal.pntd.0006798 (PMC6179299; doi:10.1371/journal.pntd.0006798)
Supplement: S1 Dataset — (ZIP) [file pntd.0006798.s001.zip › Nordeste.csv]

i	idade	A	ano	P	j	D	pop1	coorte	k	C
1	20-24	22	1980-1984	1982	1	210	15497195	1960-1964	13	1962
2	25-29	27	1980-1984	1982	1	351	12345400	1955-1959	12	1957
3	30-34	32	1980-1984	1982	1	410	10334815	1950-1954	11	1952
4	35-39	37	1980-1984	1982	1	485	8822385	1945-1949	10	1947
5	40-44	42	1980-1984	1982	1	529	7981705	1940-1944	9	1942
6	45-49	47	1980-1984	1982	1	501	6198850	1935-1939	8	1937
7	50-54	52	1980-1984	1982	1	482	5604015	1930-1934	7	1932
8	55-59	57	1980-1984	1982	1	483	4442130	1925-1929	6	1927
9	60-64	62	1980-1984	1982	1	348	3643955	1920-1924	5	1922
10	65-69	67	1980-1984	1982	1	361	3298050	1915-1919	4	1917
11	70-74	72	1980-1984	1982	1	354	2243895	1910-1914	3	1912
12	75-79	77	1980-1984	1982	1	323	1500590	1905-1909	2	1907
13	80 e +	85	1980-1984	1982	1	177	1128285	1900-1904	1	1902
1	20-24	22	1985-1989	1987	2	146	17514775	1965-1969	14	1967
2	25-29	27	1985-1989	1987	2	273	14548450	1960-1964	13	1962
3	30-34	32	1985-1989	1987	2	370	11993920	1955-1959	12	1957
4	35-39	37	1985-1989	1987	2	512	10175415	1950-1954	11	1952
5	40-44	42	1985-1989	1987	2	565	9007235	1945-1949	10	1947
6	45-49	47	1985-1989	1987	2	633	7120935	1940-1944	9	1942
7	50-54	52	1985-1989	1987	2	585	6254070	1935-1939	8	1937
8	55-59	57	1985-1989	1987	2	524	4947505	1930-1934	7	1932
9	60-64	62	1985-1989	1987	2	523	4231395	1925-1929	6	1927
10	65-69	67	1985-1989	1987	2	470	3684280	1920-1924	5	1922
11	70-74	72	1985-1989	1987	2	419	2581885	1915-1919	4	1917
12	75-79	77	1985-1989	1987	2	386	1804950	1910-1914	3	1912
13	80 e +	85	1985-1989	1987	2	420	1556595	1905-1909	2	1907
1	20-24	22	1990-1994	1992	3	108	19357700	1970-1974	15	1972
2	25-29	27	1990-1994	1992	3	157	16423120	1965-1969	14	1967
3	30-34	32	1990-1994	1992	3	329	13767615	1960-1964	13	1962
4	35-39	37	1990-1994	1992	3	412	11608830	1955-1959	12	1957
5	40-44	42	1990-1994	1992	3	486	10024975	1950-1954	11	1952
6	45-49	47	1990-1994	1992	3	547	8155860	1945-1949	10	1947
7	50-54	52	1990-1994	1992	3	631	6910725	1940-1944	9	1942
8	55-59	57	1990-1994	1992	3	545	5599040	1935-1939	8	1937
9	60-64	62	1990-1994	1992	3	517	4786950	1930-1934	7	1932
10	65-69	67	1990-1994	1992	3	506	4049505	1925-1929	6	1927
11	70-74	72	1990-1994	1992	3	464	2942855	1920-1924	5	1922
12	75-79	77	1990-1994	1992	3	386	2086555	1915-1919	4	1917
13	80 e +	85	1990-1994	1992	3	521	2015700	1910-1914	3	1912
1	20-24	22	1995-1999	1997	4	70	20715995	1975-1979	16	1977
2	25-29	27	1995-1999	1997	4	125	17400975	1970-1974	15	1972
3	30-34	32	1995-1999	1997	4	215	15731260	1965-1969	14	1967
4	35-39	37	1995-1999	1997	4	310	13259290	1960-1964	13	1962
5	40-44	42	1995-1999	1997	4	449	11081125	1955-1959	12	1957
6	45-49	47	1995-1999	1997	4	573	9462860	1950-1954	11	1952
7	50-54	52	1995-1999	1997	4	668	7564505	1945-1949	10	1947
8	55-59	57	1995-1999	1997	4	702	6573280	1940-1944	9	1942
9	60-64	62	1995-1999	1997	4	571	5209445	1935-1939	8	1937
10	65-69	67	1995-1999	1997	4	593	4343130	1930-1934	7	1932
11	70-74	72	1995-1999	1997	4	494	3320390	1925-1929	6	1927
12	75-79	77	1995-1999	1997	4	461	2271470	1920-1924	5	1922
13	80 e +	85	1995-1999	1997	4	721	2477030	1915-1919	4	1917
1	20-24	22	2000-2004	2002	5	50	23695310	1980-1984	17	1982
2	25-29	27	2000-2004	2002	5	103	18873420	1975-1979	16	1977
3	30-34	32	2000-2004	2002	5	159	17182645	1970-1974	15	1972
4	35-39	37	2000-2004	2002	5	235	15482830	1965-1969	14	1967
5	40-44	42	2000-2004	2002	5	380	12747490	1960-1964	13	1962
6	45-49	47	2000-2004	2002	5	517	10539695	1955-1959	12	1957
7	50-54	52	2000-2004	2002	5	640	8974220	1950-1954	11	1952
8	55-59	57	2000-2004	2002	5	672	7212335	1945-1949	10	1947
9	60-64	62	2000-2004	2002	5	666	6275680	1940-1944	9	1942
10	65-69	67	2000-2004	2002	5	583	4713620	1935-1939	8	1937
11	70-74	72	2000-2004	2002	5	552	3792365	1930-1934	7	1932
12	75-79	77	2000-2004	2002	5	496	2666340	1925-1929	6	1927
13	80 e +	85	2000-2004	2002	5	813	3061565	1920-1924	5	1922
1	20-24	22	2005-2009	2007	6	38	26937060	1985-1989	18	1987
2	25-29	27	2005-2009	2007	6	69	23953720	1980-1984	17	1982
3	30-34	32	2005-2009	2007	6	153	19420165	1975-1979	16	1977
4	35-39	37	2005-2009	2007	6	216	16814915	1970-1974	15	1972
5	40-44	42	2005-2009	2007	6	320	15369760	1965-1969	14	1967
6	45-49	47	2005-2009	2007	6	454	12989835	1960-1964	13	1962
7	50-54	52	2005-2009	2007	6	595	10491240	1955-1959	12	1957
8	55-59	57	2005-2009	2007	6	662	8700645	1950-1954	11	1952
9	60-64	62	2005-2009	2007	6	684	6961770	1945-1949	10	1947
10	65-69	67	2005-2009	2007	6	635	5657035	1940-1944	9	1942
11	70-74	72	2005-2009	2007	6	523	4237545	1935-1939	8	1937
12	75-79	77	2005-2009	2007	6	486	2982265	1930-1934	7	1932
13	80 e +	85	2005-2009	2007	6	814	3566690	1925-1929	6	1927
1	20-24	22	2010-2014	2012	7	18	25657075	1990-1994	19	1992
2	25-29	27	2010-2014	2012	7	36	24284080	1985-1989	18	1987
3	30-34	32	2010-2014	2012	7	92	21649760	1980-1984	17	1982
4	35-39	37	2010-2014	2012	7	187	18533695	1975-1979	16	1977
5	40-44	42	2010-2014	2012	7	243	17039070	1970-1974	15	1972
6	45-49	47	2010-2014	2012	7	365	14816275	1965-1969	14	1967
7	50-54	52	2010-2014	2012	7	543	12172590	1960-1964	13	1962
8	55-59	57	2010-2014	2012	7	613	10015215	1955-1959	12	1957
9	60-64	62	2010-2014	2012	7	712	8348555	1950-1954	11	1952
10	65-69	67	2010-2014	2012	7	700	6429270	1945-1949	10	1947
11	70-74	72	2010-2014	2012	7	645	5101435	1940-1944	9	1942
12	75-79	77	2010-2014	2012	7	539	3377380	1935-1939	8	1937
13	80 e +	85	2010-2014	2012	7	1053	4399805	1930-1934	7	1932
