# Supplementary material for: Chagas disease mortality in Brazil: A Bayesian analysis of age-period-cohort effects and forecasts for two decades
Source: PLoS Negl Trop Dis. 2018 Sep 28;12(9):e0006798. doi: 10.1371/journal.pntd.0006798 (PMC6179299; doi:10.1371/journal.pntd.0006798)
Supplement: S1 Dataset — (ZIP) [file pntd.0006798.s001.zip › Norte.csv]

i	idade	A	ano	P	j	D	pop1	coorte	k	C
1	20-24	22	1980-1984	1982	1	4	3311845	1960-1964	13	1962
2	25-29	27	1980-1984	1982	1	10	2692715	1955-1959	12	1957
3	30-34	32	1980-1984	1982	1	13	2139690	1950-1954	11	1952
4	35-39	37	1980-1984	1982	1	18	1767385	1945-1949	10	1947
5	40-44	42	1980-1984	1982	1	22	1487635	1940-1944	9	1942
6	45-49	47	1980-1984	1982	1	28	1145615	1935-1939	8	1937
7	50-54	52	1980-1984	1982	1	6	942085	1930-1934	7	1932
8	55-59	57	1980-1984	1982	1	15	693665	1925-1929	6	1927
9	60-64	62	1980-1984	1982	1	10	537915	1920-1924	5	1922
10	65-69	67	1980-1984	1982	1	4	452280	1915-1919	4	1917
11	70-74	72	1980-1984	1982	1	5	289105	1910-1914	3	1912
12	75-79	77	1980-1984	1982	1	5	177215	1905-1909	2	1907
13	80 e +	85	1980-1984	1982	1	0	118875	1900-1904	1	1902
1	20-24	22	1985-1989	1987	2	7	4077280	1965-1969	14	1967
2	25-29	27	1985-1989	1987	2	8	3408790	1960-1964	13	1962
3	30-34	32	1985-1989	1987	2	12	2820990	1955-1959	12	1957
4	35-39	37	1985-1989	1987	2	30	2305375	1950-1954	11	1952
5	40-44	42	1985-1989	1987	2	24	1859370	1945-1949	10	1947
6	45-49	47	1985-1989	1987	2	30	1426460	1940-1944	9	1942
7	50-54	52	1985-1989	1987	2	33	1152210	1935-1939	8	1937
8	55-59	57	1985-1989	1987	2	33	866585	1930-1934	7	1932
9	60-64	62	1985-1989	1987	2	34	692315	1925-1929	6	1927
10	65-69	67	1985-1989	1987	2	16	539210	1920-1924	5	1922
11	70-74	72	1985-1989	1987	2	15	348805	1915-1919	4	1917
12	75-79	77	1985-1989	1987	2	16	231880	1910-1914	3	1912
13	80 e +	85	1985-1989	1987	2	6	183295	1905-1909	2	1907
1	20-24	22	1990-1994	1992	3	6	4853075	1970-1974	15	1972
2	25-29	27	1990-1994	1992	3	8	4096915	1965-1969	14	1967
3	30-34	32	1990-1994	1992	3	11	3498590	1960-1964	13	1962
4	35-39	37	1990-1994	1992	3	22	2927220	1955-1959	12	1957
5	40-44	42	1990-1994	1992	3	30	2332950	1950-1954	11	1952
6	45-49	47	1990-1994	1992	3	33	1787345	1945-1949	10	1947
7	50-54	52	1990-1994	1992	3	56	1395975	1940-1944	9	1942
8	55-59	57	1990-1994	1992	3	43	1090400	1935-1939	8	1937
9	60-64	62	1990-1994	1992	3	44	864345	1930-1934	7	1932
10	65-69	67	1990-1994	1992	3	51	658535	1925-1929	6	1927
11	70-74	72	1990-1994	1992	3	35	429900	1920-1924	5	1922
12	75-79	77	1990-1994	1992	3	27	289490	1915-1919	4	1917
13	80 e +	85	1990-1994	1992	3	26	271915	1910-1914	3	1912
1	20-24	22	1995-1999	1997	4	4	5611750	1975-1979	16	1977
2	25-29	27	1995-1999	1997	4	7	4695100	1970-1974	15	1972
3	30-34	32	1995-1999	1997	4	13	3999475	1965-1969	14	1967
4	35-39	37	1995-1999	1997	4	16	3415660	1960-1964	13	1962
5	40-44	42	1995-1999	1997	4	38	2714780	1955-1959	12	1957
6	45-49	47	1995-1999	1997	4	39	2084010	1950-1954	11	1952
7	50-54	52	1995-1999	1997	4	32	1600380	1945-1949	10	1947
8	55-59	57	1995-1999	1997	4	53	1290335	1940-1944	9	1942
9	60-64	62	1995-1999	1997	4	50	989935	1935-1939	8	1937
10	65-69	67	1995-1999	1997	4	51	762970	1930-1934	7	1932
11	70-74	72	1995-1999	1997	4	47	492790	1925-1929	6	1927
12	75-79	77	1995-1999	1997	4	38	325275	1920-1924	5	1922
13	80 e +	85	1995-1999	1997	4	28	335540	1915-1919	4	1917
1	20-24	22	2000-2004	2002	5	3	6809085	1980-1984	17	1982
2	25-29	27	2000-2004	2002	5	6	5551365	1975-1979	16	1977
3	30-34	32	2000-2004	2002	5	5	4752250	1970-1974	15	1972
4	35-39	37	2000-2004	2002	5	7	4095735	1965-1969	14	1967
5	40-44	42	2000-2004	2002	5	16	3341705	1960-1964	13	1962
6	45-49	47	2000-2004	2002	5	33	2633635	1955-1959	12	1957
7	50-54	52	2000-2004	2002	5	51	1986915	1950-1954	11	1952
8	55-59	57	2000-2004	2002	5	63	1552580	1945-1949	10	1947
9	60-64	62	2000-2004	2002	5	58	1239925	1940-1944	9	1942
10	65-69	67	2000-2004	2002	5	55	928490	1935-1939	8	1937
11	70-74	72	2000-2004	2002	5	56	653275	1930-1934	7	1932
12	75-79	77	2000-2004	2002	5	31	413325	1925-1929	6	1927
13	80 e +	85	2000-2004	2002	5	48	447975	1920-1924	5	1922
1	20-24	22	2005-2009	2007	6	1	7961145	1985-1989	18	1987
2	25-29	27	2005-2009	2007	6	6	7195630	1980-1984	17	1982
3	30-34	32	2005-2009	2007	6	12	5906885	1975-1979	16	1977
4	35-39	37	2005-2009	2007	6	15	4904145	1970-1974	15	1972
5	40-44	42	2005-2009	2007	6	21	4201120	1965-1969	14	1967
6	45-49	47	2005-2009	2007	6	31	3465680	1960-1964	13	1962
7	50-54	52	2005-2009	2007	6	36	2718180	1955-1959	12	1957
8	55-59	57	2005-2009	2007	6	44	2039700	1950-1954	11	1952
9	60-64	62	2005-2009	2007	6	61	1518875	1945-1949	10	1947
10	65-69	67	2005-2009	2007	6	57	1162315	1940-1944	9	1942
11	70-74	72	2005-2009	2007	6	45	838295	1935-1939	8	1937
12	75-79	77	2005-2009	2007	6	46	547960	1930-1934	7	1932
13	80 e +	85	2005-2009	2007	6	63	577195	1925-1929	6	1927
1	20-24	22	2010-2014	2012	7	1	8014480	1990-1994	19	1992
2	25-29	27	2010-2014	2012	7	2	7613535	1985-1989	18	1987
3	30-34	32	2010-2014	2012	7	7	6709625	1980-1984	17	1982
4	35-39	37	2010-2014	2012	7	12	5583015	1975-1979	16	1977
5	40-44	42	2010-2014	2012	7	13	4740100	1970-1974	15	1972
6	45-49	47	2010-2014	2012	7	26	3888885	1965-1969	14	1967
7	50-54	52	2010-2014	2012	7	37	3169525	1960-1964	13	1962
8	55-59	57	2010-2014	2012	7	46	2470870	1955-1959	12	1957
9	60-64	62	2010-2014	2012	7	39	1826765	1950-1954	11	1952
10	65-69	67	2010-2014	2012	7	81	1381520	1945-1949	10	1947
11	70-74	72	2010-2014	2012	7	71	986545	1940-1944	9	1942
12	75-79	77	2010-2014	2012	7	65	651455	1935-1939	8	1937
13	80 e +	85	2010-2014	2012	7	102	704915	1930-1934	7	1932
